# Supplementary material for: Mitochondrial GpC and CpG DNA Hypermethylation Cause Metabolic Stress-Induced Mitophagy and Cholestophagy
Source: Int J Mol Sci. 2023 Nov 16;24(22):16412. doi: 10.3390/ijms242216412 (PMC10671279; doi:10.3390/ijms242216412)
Supplement: Supplementary file 1 [file ijms-24-16412-s001.zip]

Archive with 1 entries (1 files):
- ijms-2639032-supplementary.pdf
